# Supplementary material for: Gene editing for latent herpes simplex virus infection reduces viral load and shedding in vivo
Source: Nat Commun. 2024 May 13;15:4018. doi: 10.1038/s41467-024-47940-y (PMC11091195; doi:10.1038/s41467-024-47940-y)
Supplement: Supplementary file 4 — Source Data [file 41467_2024_47940_MOESM4_ESM.xlsx]

## Sheet: Figure 1
Figure 1c
	DRG control	1440	1600	3160	0	0	2630	18900	4370	0	0	2710	507	28000	497	0	0	0	0	0	0	510	0	12400	78400	290	231	53700	8450	0	0	0	632	1550
	DRG AAV/MN	0	0	0	0	0	0	0	0	0	0	0	0	194	0	0	269	2140	197	0	442	0
	p value	unpaired one-tailed Mann-Whitney test
		0.001
Figure 1d
		CTRL										AAV/MN
	SCG	103000	204000	284000	5870	231000	8850	64800	142000	0	277000	18900	4260	6260	751	10800	2970	0	102000	0	0
	TG	177000	149000	221000	26200	64100	129000	78200	82300	38300	227000	42100	50900	18600	32000	54300	25900	0	18700	21200	204000
	p value	unpaired one-tailed Mann-Whitney test
	SCG	0.0046
	TG	0.0034
Figure 1e
	SCG										TG
	14.5	25.4	30.3	0	3.4	0	16.2	0	11.4	33.4	18.9	6.5	12.9	9.4	13.9	12.9	20.9	12.6	13.4	6

## Sheet: Figure 2
Figure 2b
	CTRL										AAV/MN
	6500	0	2640	1140000	0	7040	26700	455	36400	98300	0	0	0	1560	0	20900	0	0	N/A	0
	p value	unpaired one-tailed Mann-Whitney test
	SCG	0.0057
Figure 2c
	CTRL										AAV/MN
	75100	3300	198000	36000	93800	50200	87000	448000	78700	320000	9620	173000	301000	52000	8300	168000	1150	14600	N/A	0
	p value	unpaired one-tailed Mann-Whitney test
	TG	0.09
Figure 2d
	SCG						TG
	18.6	17	31.5	0	28.3	16.7	9.2	12.7	1.97	10	5.5	8.5	15	15.1	2.8
Figure 2e
	Days post JQ1	Mouse ID
		10	86	87	47	48	49	50	36	39	40
	1	0	0	0	0	0	0	1035.9	0	0	0
	2	0	0	789683	16241.2	124	127.2	85	0	0	0
	3	0	0	0	7389.8	0	0	0	0	0	0
	4	0	0	0	0	0	0	0	0	0	0
Figure 2f
	Days post JQ1	Mouse ID
		90	93	56	58	59	60	71	72	74	75
	1	0	774.3	0	0	0	0	0	0	0	0
	2	0	0	0	0	0	0	0	0	0	0
	3	0	0	37318	0	0	0	0	0	0	0
	4	0	0	0	0	0	0	0	1055.7	0	0
Figure 2g
	CTRL										AAV/MN
	0	0	789683	23631	124	127.2	603	0	0	1	0	387.2	37318	0	0	0	0	527.9	0	0
	p value	unpaired one-tailed Mann-Whitney test
		0.15

## Sheet: Figure 3
Figure 3b
	CTRL																AAV/MN
	191000	22800000	1600	1530000	4780	0	133	0	61600	155000	4710	173000	1790000	19100	981000	2200	23300	103000	137	6230	0	71300	467	76100	107000	6930	1410	0	73800	43600	37000	162000
	p value	unpaired one-tailed Mann-Whitney test
	SCG	0.18
Figure 3c
	CTRL																AAV/MN
	127000	104000	9780000	14700	5760	9380000	0	377	151000	76800	54000	30400	807000	283000	35600	8160	20600	46400	65000	33000	28000	14700	39700	1520	69500	43400	1490	36600	31300	30700	50600	48200
	p value	unpaired one-tailed Mann-Whitney test
	TG	0.1
Figure 3d
	SCG																		TG
	0	1.4	8.9	7	4	0	0	10.9	0	7.3	6.4	6.1	2.8	4.7	13.2	4.6	14.2	0	0	0	0	0	0	0	8.6	4.2	5.5	0	3.5	4.9	5.9	4.7	9.5	12.8	11.2	12.5
Figure 3e
	Days post JQ1	Mouse ID
		1	2	3	4	5	6	7	8
	1	0	0	0	0	0	0	0	0
	2	0	83000	49300	362000	0	0	0	0
	3	0	1470	0	324000	0	0	0	0
	4	0	0	0	0	0	0	0	0
Figure 3f
	Days post JQ1	Mouse ID
		9	10	11	12	13	14	15	16
	1	0	0	0	0	0	0	0	0
	2	0	0	0	0	0	0	0	0
	3	0	0	0	0	0	0	0	0
	4	0	0	0	0	0	0	0	0
Figure 3g
	CTRL								AAV/MN
	0	84470	49300	686000	0	0	0	0	0	0	0	0	0	0	0	0
	p value	unpaired one-tailed Mann-Whitney test
		0.1

## Sheet: Figure 4
Figure 4b
	CTRL																						0.6e12																								1.2e12
	62600	58600	82100	22300	223000	161000	66100	244000	99500	308000	72100	171000	21500	165000	303000	7080	2750	274000	7920	565000	112000	2960	15500	1130	82900	38400	66400	27700	0	168000	0	1400	6120	19000	118000	158000	76000	13600	7330	623	11900	3710	67600	112000	12800	28800	72700	3530	4150
		p values	ordinary one-way Anova, multiple comparisons
	600000000000	0.0016
	1200000000000	0.0012
	1800000000000	<0.0001
Figure 4c
	CTRL																						0.6e12																								1.2e12
	133000	117000	194000	174000	144000	520000	71100	121000	158000	104000	59700	361000	26000	53900	343000	60400	126000	1070000	37000	53600	67700	15600	53300	170000	159000	56400	164000	114000	73700	119000	0	9430	49800	443000	92200	136000	101000	96100	71600	10800	42900	50400	63900	161000	41700	40100	87000	13600	29100
		p values	ordinary one-way Anova, multiple comparisons
	600000000000	0.068
	1200000000000	0.0025
	1800000000000	0.0016
Figure 4d
	CTRL																						0.6e12																								1.2e12
	0	0	0	0	0	0	0	520	0	2020	926	0	0	0	0	0	0	0	0	0	0	0	33700	7220	231000	40600	110000	43000	35200	153000	11700	5050	10600	4930	96500	114000	466000	432000	24600	34300	66200	27500	66000	325000	21200	35900	215000	103000	31900
Figure 4e
	CTRL																						0.6e12																								1.2e12
	0	0	0	0	0	0	0	0	0	162	0	0	0	0	0	0	0	0	0	0	0	0	9490	32100	57200	10100	21000	30100	7650	10100	4400	5020	16500	20800	46900	57700	55700	81700	20000	10200	20300	11700	18800	24100	20300	15000	217000	53900	26500
Figure 4f
	Days post 1st JQ1	Mice ID
		1	3	4	36	37	38	39	40	56	58	60
	1	0	0	38.83	0	0	0	0	0	0	0	0
	2	0	0	0	1848.15	0	0	0	0	1.05591e+06	0	0
	3	0	0	0	0	0	0	0	0	363730	0	0
	4	0	0	0	0	0	0	0	0	139.6	0	0
	8	0	0	0	0	0	0	0	0	0	0	0
	9	0	0	0	0	0	0	26299.8	0	86.02	0	9694.94
	10	0	0	0	0	0	0	17566.8	0	0	0	0
	11	0	0	0	0	0	0	0	0	0	0	0
	15	0	0	0	0	0	0	0	0	0	0	0
	16	0	0	0	0	0	0	0	0	0	30415.5	0
	17	0	8263.22	0	0	0	0	0	0	0	2932.26	0
	18	0	0	0	0	0	0	0	0	0	0	0
Figure 4g
	Days post 1st JQ1	Mice ID
		22	23	24	25	46	47	48	14	5	61	62	64
	1	0	0	0	0	0	0	0	0	0	0	0	0
	2	0	0	0	0	0	103507	0	94601.9	625320	678069	0	0
	3	0	0	0	0	0	12321.9	0	0	0	94642.6	0	0
	4	0	0	0	0	0	105.81	0	0	0	0	0	0
	8	0	0	0	0	0	0	0	0	0	0	0	0
	9	194.89	0	0	0	0	0	0	0	0	0	1599.65	0
	10	2530.62	0	0	0	0	0	0	0	0	0	0	0
	11	0	0	0	0	0	0	0	0	0	0	0	0
	15	0	0	0	0	0	0	0	0	0	0	0	0
	16	0	0	0	0	0	0	0	0	0	0	0	0
	17	0	0	0	0	0	0	0	0	0	0	0	0
	18	0	0	0	0	0	0	0	0	0	0	0	0
Figure 4h
	Days post 1st JQ1	Mice ID
		11	13	16	17	18	19	20	31	32	33	34	35
	1	0	0	0	0	0	0	0	50214.1	0	0	0	0
	2	0	0	0	0	0	0	0	0	0	3136.96	6911.66	64.89
	3	0	0	0	0	0	0	0	0	0	28280.7	0	0
	4	0	0	0	0	0	0	0	0	0	0	0	0
	8	0	0	0	0	0	0	0	0	0	0	0	0
	9	0	0	0	0	721.16	0	0	0	0	0	0	0
	10	0	0	0	0	0	0	0	0	0	0	0	0
	11	0	0	0	0	0	0	0	0	0	0	0	0
	15	0	0	0	0	0	0	0	0	0	0	0	0
	16	0	0	0	0	0	0	0	0	0	0	0	0
	17	0	0	0	0	1286.32	0	0	0	0	0	0	0
	18	0	0	0	0	0	0	0	0	0	0	0	0
Figure 4i
	Days post 1st JQ1	Mice ID
		8	9	10	15	26	27	28	29	30	42	43	45
	1	0	0	0	0	0	0	0	0	0	0	0	0
	2	0	0	0	0	231.76	0	25213.1	1294.6	24.02	0	0	0
	3	6466.2	0	0	0	0	0	506.55	0	0	59.03	0	0
	4	0	0	0	0	0	0	0	0	0	0	0	0
	8	0	0	0	0	0	0	0	0	0	0	0	0
	9	7438.14	0	44.65	0	0	0	0	0	0	6233.12	0	378.69
	10	0	0	592.05	0	0	0	0	0	0	0	0	61.85
	11	0	0	357.18	0	0	0	0	0	0	0	0	0
	15	0	0	0	0	0	0	0	0	0	0	0	0
	16	0	0	0	0	0	0	0	0	0	0	0	0
	17	0	0	0	0	0	0	0	0	0	0	0	0
	18	0	0	0	0	0	0	0	0	0	0	0	0
Figure 4j
		CTRL											0.6E12												1.2E12												1.8E12
	AUC	0	0	19.67	1848	0	0	0	0	1419706	0	0	0	0	0	0	0	115882	0	94602	625320	772712	0	0	0	0	0	0	0	0	0	25107	0	31418	6912	64.89	6466	0	0	0	231.8	0	25720	1295	24.02	59.03	0	0
		p values	ordinary one-way Anova, multiple comparisons
	600000000000	>0.99
	1200000000000	0.4875
	1800000000000	0.4721
Figure 4k
	CTRL											0.6E12												1.2E12												1.8E12
	0	0	0	0	0	0	43867	0	86.22	0	9695	2726	0	0	0	0	0	0	0	0	0	1600	0	0	0	0	0	721.2	0	0	0	0	0	0	0	7438	0	815.3	0	0	0	0	0	0	6233	0	440.5
		p values	ordinary one-way Anova, multiple comparisons
	600000000000	0.2428
	1200000000000	0.1995
	1800000000000	0.4074
Figure 4l
	CTRL											0.6E12												1.2E12												1.8E12
	0	8263	0	0	0	0	0	0	0	33348	0	0	0	0	0	0	0	0	0	0	0	0	0	0	0	0	0	1286	0	0	0	0	0	0	0	0	0	0	0	0	0	0	0	0	0	0	0
		p values	ordinary one-way Anova, multiple comparisons
	600000000000	0.1676
	1200000000000	0.185
	1800000000000	0.1676
[truncated: 45 more columns]

## Sheet: Figure 5
Figure 5b
	CTRL no JQ1																								AAV/MN no JQ1																								CTRL 2x JQ1
	0	1890	1750	10800	71200	3420	18700	69700	42200	69300	0.1	34000	40600	52000	26400	24100	99100	57300	0	2330	94900	260000	2790	10500	336	124	1460	255	0	8690	3090	125	2220	7130	18900	22100	1610	34300	8950	919	2800	3100	1390	2660	1430	3420	5360	4530	3800
	p value	unpaired one-tailed Mann-Whitney test
	no JQ1	0.0012
	2X JQ1	<0.0001
Figure 5c
	CTRL no JQ1																								AAV/MN no JQ1																								CTRL 2x JQ1
	1310	2600	6450	3590	35500	234000	52200	40800	112000	120000	66000	40800	67800	56600		130000	166000	233000		11700		46400	222000	126000	1360	1120	1340	3430	17300	36500	25000	15200	17900	38100	104000	57400	35000	192000		7910	26200	47000		31500		27400	53900	39600	9350
	p value	unpaired one-tailed Mann-Whitney test
	no JQ1	0.0089
	2X JQ1	0.0293
Figure 5d
	Days post 1st JQ1	Mouse ID
		37	38	39	40	41	42	43	44	45	46	47	48
	1	0	0	0	0	0	0	0	0	0	0	0	0
	2	0	0	0	0	291.5	72965	0	0	47657	0	0	0
	3	0	0	0	0	0	0	7159.5	647.5	0	0	0	0
	4	0	0	0	0	0	0	0	0	266.5	0	0	0
	8	0	0	0	0	0	0	0	0	0	0	0	0
	9	0	3765	0	2432	475513	0	0	0	0	0	0	0
	10	0	6361	0	0	17955	0	0	0	0	0	0	0
	11	0	0	0	0	0	0	0	0	0	0	0	0
Figure 5e
	Days post 1st JQ1	Mouse ID
		13	14	15	16	17	18	19	20	21	22	23	24
	1	0	0	0	0	0	0	0	0	0	0	0	0
	2	0	0	0	0	0	0	0	0	0	0	0	0
	3	0	0	0	0	0	0	0	0	0	0	0	0
	4	0	0	0	0	0	610.5	0	0	0	0	0	0
	8	0	0	0	0	0	0	0	0	0	0	0	0
	9	0	0	0	0	0	0	0	0	0	0	0	0
	10	0	0	0	0	0	0	0	0	0	0	0	0
	11	0	0	0	0	0	0	0	0	0	0	0	0
Figure 5f
	CTRL												AAV/MN
	0	0	0	0	291.5	72965	7160	647.5	47790	0	0	0	0	0	0	0	0	305.3	0	0	0	0	0	0
	p value	unpaired one-tailed Mann-Whitney test
	1st JQ1	0.03
Figure 5g
	CTRL												AAV/MN
	0	10126	0	2432	493468	0	0	0	0	0	0	0	0	0	0	0	0	0	0	0	0	0	0	0
	p value	unpaired one-tailed Mann-Whitney test
	2nd JQ1	0.11
																																	AAV/MN no JQ1
																																	0	0	0	0	0	0	0	0	0	294	0	0	0	0	0	0	0
[truncated: 47 more columns]

## Sheet: Figure 6
Figure 6b
	CTRL+JQ1
	482	1210	512	0	1750	0	0	0	0	142	0	0	0	810	638	728	0	720	0	0	0	0	0	0	0	0	0	0	0
	p values	ordinary one-way Anova, multiple comparisons
	CTRL+JQ1 vs AAV/MN no JQ1			0.0055
	CTRL+JQ1 vs AAV/MN + JQ1			0.0198
Figure 6c
	Days post 1st JQ1	Mice ID
		1	2	3	4	5	6	7	8
	1	0	0	0	0	0	0	0	0
	2	0	0	0	0	0	0	0	0
	3	0	0	0	0	0	0	910153	0
	4	0	0	0	0	0	0	144715	0
	8	0	0	0	0	0	0	0	0
	9	0	0	0	0	0	0	0	0
	10	0	0	0	0	0	0	0	0
	11	0	0	0	0	0	0	0	0
	15	0	0	0	0	0	0	0	0
	16	0	18440.7	0	0	0	0	0	0
	17	0	11698	0	0	0	0	0	0
	18	0	230.77	0	0	0	0	0	0
Figure 6d
	Days post 1st JQ1	Mice ID
		9	10	11	12	13	14	15	16
	1	0	0	0	0	0	0	0	0
	2	0	0	0	0	0	0	0	0
	3	0	0	0	0	0	0	0	0
	4	0	0	0	0	0	0	0	0
	8	0	0	0	0	0	7665.09	0	0
	9	0	0	0	0	0	0	0	0
	10	0	0	0	0	0	0	0	0
	11	0	0	0	0	0	0	0	0
	15	0	0	0	0	0	0	0	0
	16	0	0	0	0	0	0	0	0
	17	0	0	0	0	0	0	0	0
	18	0	0	0	0	0	0	0	0
Figure 6e
	CTRL								AAV/MN
	0.1	0.1	0.1	0.1	0.1	0.1	982511	0.1	0.1	0.1	0.1	0.1	0.1	0.1	0.1	0.1
	p value	unpaired one-tailed Mann-Whitney test
	1st JQ1	0.5
Figure 6f
	CTRL								AAV/MN
	0.1	0.1	0.1	0.1	0.1	0.1	0.1	0.1	0.1	0.1	0.1	0.1	0.1	3833	0.1	0.1
	p value	unpaired one-tailed Mann-Whitney test
	2nd JQ1	0.5
Figure 6g
	CTRL								AAV/MN
	0.1	30254	0.1	0.1	0.1	0.1	0.1	0.1	0.1	0.1	0.1	0.1	0.1	0.1	0.1	0.1
	p value	unpaired one-tailed Mann-Whitney test
	3rd JQ1	0.5

## Sheet: Figure 7
Figure 7b
	CTRL																				9																				DJ/8
	83400	36600	121000	121000	177000	109000	84300	99000	352000	58900	79100	87000	34900	67700	80100	32600	172000	76100	148000	106000	64600	35600	10400	13400	98400	78600	0	18600	3490	2830	12400	6670	41900	30700	3910	36200	2070	10100	483	1940	22600	0	44300	57400	25200	55800	67100	27100	69500
	p values	ordinary one-way Anova, multiple comparisons
	AAV9		<0.0001
	AAV-Dj/8		<0.0001
	AAV-Rh10		<0.0001
	AAV9-Dj/8-Rh10		<0.0001
Figure 7c
	CTRL																	9																	DJ/8
	70700	50200	80700	151000	109000	64200	148000	176000	139000	111000	117000	31800	132000	195000	407000	247000	201000	59700	51100	41700	16600	152000	205000	40500	55200	101000	75800	128000	23400	65400	19300	63900	48700	83100	137000	47100	70500	130000	40900	142000	265000	211000	15400	117000	81200	107000	43800	79700	34700
	p values	ordinary one-way Anova, multiple comparisons
	AAV9		0.0046
	AAV-Dj/8		0.1467
	AAV-Rh10		0.0541
	AAV9-Dj/8-Rh10		0.0142
Figure 7d
	CTRL										9										Dj/8										Rh10										9-Dj/8-Rh10
	1.83219e-05	3.75847e-05	1.75251e-05	2.59094e-05	4.49095e-05	1.4261e-05	5.694e-05	1.67681e-05	5.15116e-06	8.66431e-06	3.62297e-05	3.96652e-05	5.12895e-05	8.42822e-06	3.46873e-05	1.95814e-05	2.28517e-05	2.51885e-05	5.32158e-05	1.58613e-05	4.14388e-05	0.000143286	2.00967e-05	0.000117171	6.54475e-05	4.59172e-05	3.36323e-05	3.85155e-05	4.08961e-05	4.6316e-05	9.05611e-05	3.86705e-05	2.66978e-05	0.000144501	0.000205675	5.79451e-05	0.00012657	6.15471e-05	3.63986e-05	0.000290366	8.40179e-05	0.000125996	0.000105348	4.52882e-05	0.000111034	8.13398e-05	7.60919e-05	5.19913e-05	2.12793e-05
	p values	ordinary one-way Anova, multiple comparisons
	AAV9		0.995
	AAV-Dj/8		0.2912
	AAV-Rh10		0.0009
	AAV9-Dj/8-Rh10		0.0943
Figure 7e
	CTRL			9			Dj/8			Rh10			9-Dj/8-Rh10
	3	2	1	2	3	2	2	2	3	2	3	3	3	1	1
	p values	ordinary one-way Anova, multiple comparisons
	AAV9		0.9614
	AAV-Dj/8		0.9614
	AAV-Rh10		0.7187
	AAV9-Dj/8-Rh10		0.9614
Figure 7f
	CTRL			9			Dj/8			Rh10			9-Dj/8-Rh10
	3	3	1	2	3	3	3	2	2	1	3	3	2	2	0
	p values	ordinary one-way Anova, multiple comparisons
	AAV9		0.9784
	AAV-Dj/8		>0.9999
	AAV-Rh10		>0.9999
	AAV9-Dj/8-Rh10		0.5488
[truncated: 51 more columns]

## Sheet: Figure 8
Figure 8c
	CTRL																				m4																				m41i
	24200	124000	82000	73600	17400	0	63900	38000	17000	0	20400	164000	7340	21100	3350	10000	11500	11700	17000	14800	2840		167	1080	18000	0	2110	557	269	426	166	842	974	305	523	986	3810	3090	0	31200	26300	66100	26800	75300	65300	15400	64900	0	104000
	p value	unpaired one-tailed Mann-Whitney test
	m4	<0.0001
	m4i	0.1825
Figure 8d
	CTRL										m4										m4i
	100000	106000	59300	157000	106000	207000	11100	11900	33600	10900	24900	27900	63900	12700	2410	13600	6490	16800	8370	72100	122000	74700	32700	180000	105000	84100	12800	11200	75800	214000
	p value	unpaired one-tailed Mann-Whitney test
	m4	0.003
	m4i	0.33
Figure 8e
		Mice ID
	Days pot 1st JQ1	1	2	3	4	5	6	7	8	9	10
	1	0	0	0	0	0	0	0	0	0	0
	2	0	166455	251372	0	210.879	0	0	0	0	784158
	3	0	332944	221.303	0	0	0	0	0	0	924.85
	15	0	0	0.1	0	0	0	0	0	0	0
	16	0	0	120388	0	0	0	0	38967.9	56301.1	0
	17	0	0	251.969	0	741.678	0	0	0	0	0
Figure 8f
		Mice ID
	Days pot 1st JQ1	1	2	3	4	5	6	7	8	9	10
	1	0	0	0	0	0	0	0	0	0	0
	2	0	23030.2	0	0	0	0	0	0	0	0
	3	0	71621.8	0	0	0	0	0	0	0	0
	15	0	0	0	0	0	0	0	0	0	0
	16	0	0	145.714	1351.54	0	0	0	0	0	0
	17	0	0	175.732	0	0	0	0	0	0	0
Figure 8g
		Mice ID
	Days pot 1st JQ1	1	2	3	4	5	6	7	8	9	10
	1	0	0	0	0	0	0	0	0	0	0
	2	84.8804	0	44598.8	0	0	0	0	0	0	13483.9
	3	0	0	0	0	0	0	0	166073	0	5373.12
	15	0	0	0	0	0	0	0	0	0	0
	16	0	0	0	0	202.66	778607	0	0	0	237327
	17	0	0	0	0	0	0	0	0	0	1223.42
Figure 8h
	CTRL										m4										m4i
	0	499399	251593	0	210.979	0	0	0	0	785082	0	94652	0	0	0	0	0	0	0	0	84.8804	0	44598.8	0	0	0	0	166073	0	18857
	p value	unpaired one-tailed Mann-Whitney test
	m4	0.07
	m4i	0.34
Figure 8i
	CTRL										m4										m4i
	0	0	120640	0	741.678	0	0	38967.9	56301.1	0	0	0	321.446	1351.54	0	0	0	0	0	0	0	0	0	0	202.66	778607	0	0	0	238551
	p value	unpaired one-tailed Mann-Whitney test
	m4	0.1
	m4i	0.44
Figure 8j
	CTRL										m4										m4i
	8.48887	13.0869	10.1191	6.3555	13.9311	6.09082	5.17331	6.2807	10.6552	5.16216	12.4136	64.5053	17.3864	48.0177	22.4929	14.5954	9.46354	6.03038	16.6557	17.5622	9.80405	15.0655	9.43479	0	15.9891	12.53	7.64031	6.91023	33.7748	10.1883
	p values	ordinary one-way Anova, multiple comparisons
	m4	0.0234
	m4i	0.7298
Figure 8k
	CTRL										m4										m4i
	0	0.5	0	1	0	2	0.5	0.5	1	0.5	2	2	2	2	2	2	2	1	0	2	0.5	0	0	1	0	1	1	0	1	0
	p values	ordinary one-way Anova, multiple comparisons
	m4	0.0007
	m4i	0.8006
Figure 8l
	CTRL										m4										m4i
	0	1	0	1	0	2	2	2	2	0	0	1	2	1	2	2	2	1	2	2	2	0	0	0	1	1	2	0	1	1
	p values	ordinary one-way Anova, multiple comparisons
	m4	0.3059
	m4i	0.8084
[truncated: 11 more columns]

## Sheet: Figure 9
Figure 9b
	Days post AAV	CTRL	CBh-m4	CamKII-m4	hSyn-m4
	-2	1	1	1	1
	2	0.98	1.01	1	1.01
	5	1.02	1.02	1	1.03
	9	1.05	1.03	1.04	1.04
	12	1.05	1.01	1.07	1.05
	16	1.09	1	1.07	1.08
	19	1.12	1.01	1.09	1.11
	23	1.11	1	1.13	1.11
	26	1.15	0.98	1.15	1.12
	29	1.16	0.99	1.17	1.14
	33	1.16	0.96	1.17	1.15
Figure 9c
	CTRL													CBh-m4												E/CamKII-m4													E/hSyn-m4
	1.2e-05	5.4e-06	8.1e-06	2.9e-06	4.4e-06	7.5e-06	1.3e-05	5.7e-06	3e-05	1.9e-05	1.4e-05	7.6e-06	4.5e-06	8e-06	1.4e-05	5.6e-05	2.7e-05	8.4e-05	2.4e-05	2.5e-05	7.9e-06	3e-05	0.00037	3.3e-05	3.7e-05	3.1e-06	1.7e-05	2.6e-05	3.6e-06	0	3.9e-06	9.3e-06	1.5e-05	9.1e-06	2.1e-05	3.3e-05	1.5e-05	1.9e-05	0	1.2e-05	7.2e-06	2.9e-05	9.5e-06	6.1e-06	1.5e-05	4.1e-06	1.5e-05	9.8e-06	3.1e-05
	p values	ordinary one-way Anova, multiple comparisons
	CBh-m4		0.0455
	E/CamKII-m4		0.9978
	E/hSyn-m4		>0.9999
Figure 9d
	CTRL													CBh-m4											E/CamkII-m4													E/hSyn-m4
	3	1	1	1	1	3	2	0	0	1	1	0	4	5	4	5	5	4	4	1	3	5	4	3	3	3	4	4	1	1	1	4	3	2	1	1	4	1	1	4	2	1	2	1	2	1	2	4	1
	p values	ordinary one-way Anova, multiple comparisons
	CBh-m4		<0.0001
	E/CamKII-m4		0.0852
	E/hSyn-m4		0.8676
Figure 9e
	CTRL													CBh-m4											E/CamkII-m4													E/hSyn-m4
	2	2	3	3	2	3	2	0	0	2	1	3	2	5	4	4	4	4	4	2	4	5	4	4	2	2	2	3	2	1	2	3	2	2	2	3	4	1	3	3	4	1	3	3	2	2	3	3	2
	p values	ordinary one-way Anova, multiple comparisons
	CBh-m4		<0.0001
	E/CamKII-m4		0.5455
	E/hSyn-m4		0.2819
Figure 9f
	CTRL													CBh-m4												CamKII-m4													hSyn-m4
	26300	57400	38300	0	176000	46900	57500	9010	124000	125000	125000	33800	164000	19900	20600	1560	0	4020	16700	0	2260	133	6550	662	2640	15800	21800	39000	7380	5580	45500	24500	82000	13700	1680	6570	4060	48500	47400	26600	21500	2480	67100	52200	1290	122000	362000	75800	20600
	p values	ordinary one-way Anova, multiple comparisons
	CBh-m4		0.0122
	E/CamKII-m4		0.0739
	E/hSyn-m4		0.9996
Figure 9g	CTRL													CBh-m4												CamKII-m4													hSyn-m4
	71900	1170000	89100	3320	107000	226000	202000	89100	222000	641000	641000	87400	144000	65800	44300	45900	12900	102000	186000	908	54100	16100	34900	46900	34300	28400	164000	79400	90400	28700	94500	7530	68600	93000	38500	106000	40100	252000	102000	807000	137000	11200	108000	112000	15800	124000	18800	85000	42700
	p values	ordinary one-way Anova, multiple comparisons
	CBh-m4		0.0237
	E/CamKII-m4		0.0504
	E/hSyn-m4		0.4416
[truncated: 2 more columns]

## Sheet: Supplemental Figure 1
Supplemental figure 1b
	CTRL										7								9								Dj								Dj/8
SCG	23500	55800	58300	28300	13800	60000	27800	69000	43200	54200	16800	6250	14100	15900	21700	22800	6540	21000	616	0	910	3120	3150	2400	4180	2570	37300	15900	40100	21100	7370	59300	10300	0	3190	5670
TG	130000	119000	107000	25900	66100	32300	28100	118000	66200	77400	81500	41200	61500	83300	67200	76800	105000	29400	34500	21900	63800	80700	50400	16600	25100	29300	123000	127000	49600	55600	69600	48000	35600	70600	24200	66700
p values	ordinary one-way Anova, multiple comparisons
	SCG	TG
7	0.001	0.95
9	<0.0001	0.0725
Dj	0.0258	0.99
Dj/8	0.0049	0.55
Supplemental figure 1c
	CTRL										7								9								Dj								Dj/8
SCG	612	1340	0	0	0	1020	403	0	0	0	45100	21200	52200	31900	44000	82800	24300	23800	27300	0	3260	22500	13300	12700	12300	23200	4450	5020	2470	1910	4190	2370	2440	0	59500	237000
TG	3540	364	659	0	0	0	0	0	0	0	53500	26100	39100	78200	33200	26100	24900	32700	24300	31800	22000	42200	8260	9370	20200	27000	1230	4320	3510	4030	1580	808	1820	613	129000	239000
Supplemental figure 1d
	CTRL				7										9										Dj						Dj/8
SCG	0	0	0	0	14.6	3.5	3	8.7	6.7	1.7	12.7	6.7	12.7	3.9	4.3	6.9	8.4	9.3	13.9	4.3	7.1	3.9	0	0	1.6	0	0	0	20	30.5	20	30.5
TG	0	0	0	0	9.7	2.8	7.4	4.9	7	5.4	4.5	7.4	12.5	12.3	4.1	8.1	2.7	5.4	8.6	6.8	0	0	0	0	0	0	0	0	9.5	8.7	9.5	8.7
Supplemental figure 1e
											7								9								Dj								Dj/8
	ctrl					ctrl					RO				WP				RO				WP				RO				WP				RO
SCG	23500	55800	58300	28300	13800	60000	27800	69000	43200	54200	16800	6250	14100	15900	21700	22800	6540	21000	616	0	910	3120	3150	2400	4180	2570	37300	15900	40100	21100	7370	59300	10300	0	3190	5670
TG	130000	119000	107000	25900	66100	32300	28100	118000	66200	77400	81500	41200	61500	83300	67200	76800	105000	29400	34500	21900	63800	80700	50400	16600	25100	29300	123000	127000	49600	55600	69600	48000	35600	70600	24200	66700
Supplemental figure 1f
											7								9								Dj								Dj/8
	ctrl					ctrl					RO				WP				RO				WP				RO				WP				RO
SCG	612	1340	0	0	0	1020	403	0	0	0	45100	21200	52200	31900	44000	82800	24300	23800	27300	0	3260	22500	13300	12700	12300	23200	4450	5020	2470	1910	4190	2370	2440	0	59500	237000
TG	3540	364	659	0	0	0	0	0	0	0	53500	26100	39100	78200	33200	26100	24900	32700	24300	31800	22000	42200	8260	9370	20200	27000	1230	4320	3510	4030	1580	808	1820	613	129000	239000
Supplemental figure 1g
	7								9								Dj								Dj/8
	RO				WP				RO				WP				RO				WP				RO
SCG	14.6	3.5	3	8.7	6.7	1.7	12.7	6.7	12.7	3.9	4.3	6.9	8.4	9.3	13.9	4.3	7.1	3.9	0	0	1.6	0	0	0	20	30.5
TG	9.7	2.8	7.4	4.9	7	5.4	4.5	7.4	12.5	12.3	4.1	8.1	2.7	5.4	8.6	6.8	0	0	0	0	0	0	0	0	9.5	8.7

[truncated: 8 more sheets: Supplemental Figure 2, Supplemental Figure 3, Supplemental Figure 4, Supplemental Figure 6, Supplemental Figure 8, Supplemental Figure 9, Supplemental Figure 10, Supplemental Figure 11]
